# Supplementary material for: The G1/S repressor WHI5 is expressed at similar levels throughout the cell cycle
Source: BMC Res Notes. 2022 Jul 15;15:248. doi: 10.1186/s13104-022-06142-9 (PMC9284753; doi:10.1186/s13104-022-06142-9)
Supplement: Supplementary file 1 — Additional file 1. Raw quantitative data underlying Figure panels 1B and 2A. [file 13104_2022_6142_MOESM1_ESM.xlsx]

## Sheet: sN&B
Original FOV	Cell area	<F_FP>cyt	<e_FP>cyt
Untagged+Whi5PP7tag_noYeGFP_clone11_01.tif	1417	0.168688	0.224825
Untagged+Whi5PP7tag_noYeGFP_clone11_01.tif	1873	0.139385	0.271285		Brightness data	Blue: only tag, yellow: only plasmid, green: both
Untagged+Whi5PP7tag_noYeGFP_clone11_01.tif	1879	0.110233	0.294454
Untagged+Whi5PP7tag_noYeGFP_clone11_01.tif	1083	0.110912	0.292844
Untagged+Whi5PP7tag_noYeGFP_clone11_01.tif	849	0.116958	0.256969
Untagged+Whi5PP7tag_noYeGFP_clone11_01.tif	1043	0.12346	0.301407
Untagged+Whi5PP7tag_noYeGFP_clone11_01.tif	847	0.0980221	0.458678
Untagged+Whi5PP7tag_noYeGFP_clone11_01.tif	1987	0.110205	0.338246
Untagged+Whi5PP7tag_noYeGFP_clone11_01.tif	1756	0.135737	0.257372
Untagged+Whi5PP7tag_noYeGFP_clone11_01.tif	1477	0.112405	0.339289
Untagged+Whi5PP7tag_noYeGFP_clone11_01.tif	1664	0.107809	0.34825
Untagged+Whi5PP7tag_noYeGFP_clone11_01.tif	1739	0.273575	0.1889
Untagged+Whi5PP7tag_noYeGFP_clone11_01.tif	1396	0.10888	0.345893
Untagged+Whi5PP7tag_noYeGFP_clone11_01.tif	1430	0.0736846	0.36752
Untagged+Whi5PP7tag_noYeGFP_clone11_01.tif	1578	0.147504	0.25676
Untagged+Whi5PP7tag_noYeGFP_clone11_01.tif	1032	0.102788	0.336477
Untagged+Whi5PP7tag_noYeGFP_clone11_01.tif	1333	0.0992763	0.35465
Untagged+Whi5PP7tag_noYeGFP_clone11_01.tif	892	0.124721	0.342658
Untagged+Whi5PP7tag_noYeGFP_clone11_01.tif	1314	0.115164	0.35759
Untagged+Whi5PP7tag_noYeGFP_clone11_01.tif	1600	0.159735	0.233994		Average brightness:				yeGFP brightness =		0.104205	(yeGFP dimers)
Untagged+Whi5PP7tag_noYeGFP_clone11_01.tif	2026	0.123219	0.285598		only tag (blue)		0.279412		yeGFP stoichiometry =		4.78315	(# of yeGFP dimers per yeGFP aggregate on average)
Untagged+Whi5PP7tag_noYeGFP_clone11_01.tif	1427	0.0995118	0.306867		only plasmid (yellow)		0.383617
Untagged+Whi5PP7tag_noYeGFP_clone11_02.tif	1378	0.192205	0.251251		both (green)		0.777839
Untagged+Whi5PP7tag_noYeGFP_clone11_02.tif	875	0.15524	0.31972
Untagged+Whi5PP7tag_noYeGFP_clone11_02.tif	1165	0.213123	0.231466
Untagged+Whi5PP7tag_noYeGFP_clone11_02.tif	952	0.128849	0.320515		High brightness background (e.g. in cells expressing the tag only) was due to photobleaching and
Untagged+Whi5PP7tag_noYeGFP_clone11_02.tif	1130	0.153989	0.276702		is corrected for in the computation of the yeGFP brightness and stoichiometry
Untagged+Whi5PP7tag_noYeGFP_clone11_02.tif	1270	0.105478	0.312465
Untagged+Whi5PP7tag_noYeGFP_clone11_02.tif	2125	0.228725	0.232604		The stoichiometry of yeGFP dimers includes both contributions of free dimers and Whi5mRNA-bound dimers
Untagged+Whi5PP7tag_noYeGFP_clone11_02.tif	816	0.346499	0.142474
Untagged+Whi5PP7tag_noYeGFP_clone11_02.tif	1061	0.147855	0.254749
Untagged+Whi5PP7tag_noYeGFP_clone11_02.tif	1107	0.272841	0.172588
Untagged+Whi5PP7tag_noYeGFP_clone11_02.tif	1926	0.159662	0.293319
Untagged+Whi5PP7tag_noYeGFP_clone11_02.tif	651	0.102064	0.367629
Untagged+Whi5PP7tag_noYeGFP_clone11_02.tif	952	0.145628	0.313509
Untagged+Whi5PP7tag_noYeGFP_clone11_02.tif	1135	0.160598	0.317028
Untagged+Whi5PP7tag_noYeGFP_clone11_02.tif	809	0.203317	0.305553
Untagged+Whi5PP7tag_noYeGFP_clone11_02.tif	1304	0.125221	0.317993
Untagged+Whi5PP7tag_noYeGFP_clone11_02.tif	868	0.164874	0.266697
Untagged+Whi5PP7tag_noYeGFP_clone11_02.tif	1718	0.0929661	0.384717
Untagged+Whi5PP7tag_noYeGFP_clone11_02.tif	1116	0.276949	0.204294
Untagged+Whi5PP7tag_noYeGFP_clone11_02.tif	2031	0.192421	0.26844
Untagged+Whi5PP7tag_noYeGFP_clone11_03.tif	1250	0.25594	0.215145
Untagged+Whi5PP7tag_noYeGFP_clone11_03.tif	936	0.217134	0.193677
Untagged+Whi5PP7tag_noYeGFP_clone11_03.tif	1046	0.291248	0.117535
Untagged+Whi5PP7tag_noYeGFP_clone11_03.tif	1229	0.162972	0.274903
Untagged+Whi5PP7tag_noYeGFP_clone11_03.tif	1652	0.235377	0.194583
Untagged+Whi5PP7tag_noYeGFP_clone11_03.tif	1519	0.225678	0.192826
Untagged+Whi5PP7tag_noYeGFP_clone11_03.tif	805	0.0796778	0.3134
Untagged+Whi5PP7tag_noYeGFP_clone11_03.tif	881	0.222703	0.238349
Untagged+Whi5PP7tag_noYeGFP_clone11_03.tif	717	0.207318	0.207334
Untagged+Whi5PP7tag_noYeGFP_clone11_03.tif	986	0.117093	0.263111
Untagged+Whi5PP7tag_noYeGFP_clone11_03.tif	1507	0.195516	0.268415
Untagged+Whi5PP7tag_noYeGFP_clone11_03.tif	1201	0.185128	0.223585
Untagged+Whi5PP7tag_noYeGFP_clone11_03.tif	1361	0.113092	0.385406
Untagged+Whi5PP7tag_noYeGFP_clone11_03.tif	929	0.194362	0.217846
Untagged+Whi5PP7tag_noYeGFP_clone11_03.tif	707	0.285333	0.249603
Untagged+Whi5PP7tag_noYeGFP_clone11_03.tif	1212	0.106927	0.442518
Untagged+Whi5PP7tag_noYeGFP_clone11_03.tif	882	0.148312	0.303612
Untagged+Whi5PP7tag_noYeGFP_clone11_03.tif	1296	0.178032	0.251466
Untagged+Whi5PP7tag_noYeGFP_clone11_03.tif	861	0.202891	0.266648
Untagged+Whi5PP7tag_noYeGFP_clone11_03.tif	1067	0.317217	0.149936
Untagged+Whi5PP7tag_noYeGFP_clone11_03.tif	1134	0.155401	0.318812
Untagged+pp7yeGFPplasmide_C1_01.tif	1959	22.4189	0.823606
Untagged+pp7yeGFPplasmide_C1_01.tif	2083	7.25909	0.471709
Untagged+pp7yeGFPplasmide_C1_01.tif	1270	4.53575	0.401195
Untagged+pp7yeGFPplasmide_C1_01.tif	898	20.676	0.722273
Untagged+pp7yeGFPplasmide_C1_01.tif	1238	5.07863	0.326886
Untagged+pp7yeGFPplasmide_C1_01.tif	2188	2.09988	0.370779
Untagged+pp7yeGFPplasmide_C1_01.tif	2066	9.1611	0.332
Untagged+pp7yeGFPplasmide_C1_01.tif	1804	2.12543	0.349855
Untagged+pp7yeGFPplasmide_C1_01.tif	1399	10.7427	0.398815
Untagged+pp7yeGFPplasmide_C1_01.tif	3650	2.67823	0.338948
Untagged+pp7yeGFPplasmide_C1_01.tif	1622	1.7962	0.303243
Untagged+pp7yeGFPplasmide_C1_01.tif	1890	1.63654	0.300256
Untagged+pp7yeGFPplasmide_C1_01.tif	1723	8.63246	0.414777
Untagged+pp7yeGFPplasmide_C1_01.tif	1059	6.79115	0.695603
Untagged+pp7yeGFPplasmide_C1_01.tif	3068	1.22173	0.280363
Untagged+pp7yeGFPplasmide_C1_01.tif	1520	0.953396	0.367181
Untagged+pp7yeGFPplasmide_C1_02.tif	1658	1.56855	0.346505
Untagged+pp7yeGFPplasmide_C1_02.tif	4887	1.08806	0.355502
Untagged+pp7yeGFPplasmide_C1_02.tif	873	1.15755	0.475801
Untagged+pp7yeGFPplasmide_C1_02.tif	1514	1.97752	0.337693
Untagged+pp7yeGFPplasmide_C1_02.tif	1264	1.39418	0.34436
Untagged+pp7yeGFPplasmide_C1_02.tif	2289	10.0769	0.492871
Untagged+pp7yeGFPplasmide_C1_02.tif	2331	10.9849	0.383044
Untagged+pp7yeGFPplasmide_C1_02.tif	1682	4.92709	0.32625
Untagged+pp7yeGFPplasmide_C1_02.tif	1520	5.48344	0.428382
Untagged+pp7yeGFPplasmide_C1_02.tif	1639	4.49326	0.422995
Untagged+pp7yeGFPplasmide_C1_02.tif	1230	4.81376	0.427889
Untagged+pp7yeGFPplasmide_C1_02.tif	1822	1.31763	0.388249
Untagged+pp7yeGFPplasmide_C1_02.tif	2492	24.5832	0.51019
Untagged+pp7yeGFPplasmide_C1_02.tif	1600	3.51307	0.346987
Untagged+pp7yeGFPplasmide_C1_02.tif	1920	1.02953	0.365335
Untagged+pp7yeGFPplasmide_C1_03.tif	2672	15.6209	0.749903
Untagged+pp7yeGFPplasmide_C1_03.tif	1452	3.30397	0.35309
Untagged+pp7yeGFPplasmide_C1_03.tif	3608	1.94348	0.392386
Untagged+pp7yeGFPplasmide_C1_03.tif	1401	2.83415	0.361388
Untagged+pp7yeGFPplasmide_C1_03.tif	2757	16.7459	0.5614
Untagged+pp7yeGFPplasmide_C1_03.tif	2993	13.3183	0.478395
Untagged+pp7yeGFPplasmide_C1_03.tif	1519	0.918187	0.430647
Untagged+pp7yeGFPplasmide_C1_03.tif	2080	2.48591	0.382915
Untagged+pp7yeGFPplasmide_C1_03.tif	3552	14.049	0.502946
Untagged+pp7yeGFPplasmide_C1_03.tif	3246	3.72115	0.361579
Untagged+pp7yeGFPplasmide_C1_03.tif	756	1.04422	0.404469
Untagged+pp7yeGFPplasmide_C1_03.tif	1934	6.92496	0.459541
Untagged+pp7yeGFPplasmide_C1_03.tif	1993	6.76098	0.384328
Untagged+pp7yeGFPplasmide_C1_04.tif	2406	1.3464	0.233011
Untagged+pp7yeGFPplasmide_C1_04.tif	2519	3.97338	0.210338
Untagged+pp7yeGFPplasmide_C1_04.tif	1710	4.53062	0.206367
Untagged+pp7yeGFPplasmide_C1_04.tif	3551	0.748107	0.212754
Untagged+pp7yeGFPplasmide_C1_04.tif	2002	17.0772	0.184822
Untagged+pp7yeGFPplasmide_C1_04.tif	3213	3.39613	0.248423
Untagged+pp7yeGFPplasmide_C1_04.tif	2000	14.8541	0.194194
Untagged+pp7yeGFPplasmide_C1_04.tif	2829	14.8112	0.331876
Untagged+pp7yeGFPplasmide_C1_04.tif	2439	1.04557	0.251158
Untagged+pp7yeGFPplasmide_C1_04.tif	1460	1.55341	0.235703
Untagged+pp7yeGFPplasmide_C1_04.tif	2158	16.3841	0.285267
Untagged+pp7yeGFPplasmide_C1_04.tif	2236	1.49516	0.216088
Whi5mRNA_PP7-24yeGFP_C11-1_01.tif	2162	33.8635	1.29857
Whi5mRNA_PP7-24yeGFP_C11-1_01.tif	1664	26.9626	1.18179
Whi5mRNA_PP7-24yeGFP_C11-1_01.tif	1555	20.7866	0.698573
Whi5mRNA_PP7-24yeGFP_C11-1_01.tif	1074	3.78018	0.734828
Whi5mRNA_PP7-24yeGFP_C11-1_01.tif	1824	31.3099	0.731784
Whi5mRNA_PP7-24yeGFP_C11-1_01.tif	1671	20.3591	0.721927
Whi5mRNA_PP7-24yeGFP_C11-1_01.tif	1443	4.18745	0.889485
Whi5mRNA_PP7-24yeGFP_C11-1_01.tif	1315	2.59704	0.807325
Whi5mRNA_PP7-24yeGFP_C11-1_01.tif	1813	17.4334	1.18451
Whi5mRNA_PP7-24yeGFP_C11-1_01.tif	1929	3.56222	0.725761
Whi5mRNA_PP7-24yeGFP_C11-1_01.tif	1385	3.82468	0.625205
Whi5mRNA_PP7-24yeGFP_C11-1_01.tif	1584	14.9636	1.52941
Whi5mRNA_PP7-24yeGFP_C11-1_01.tif	861	2.79471	1.77336
Whi5mRNA_PP7-24yeGFP_C11-1_01.tif	1301	4.38308	0.860406
Whi5mRNA_PP7-24yeGFP_C11-1_02.tif	1266	1.42654	0.83833
Whi5mRNA_PP7-24yeGFP_C11-1_02.tif	2505	22.0686	0.754206
Whi5mRNA_PP7-24yeGFP_C11-1_02.tif	2100	1.67195	0.625101
Whi5mRNA_PP7-24yeGFP_C11-1_02.tif	1336	31.6006	0.819083
Whi5mRNA_PP7-24yeGFP_C11-1_02.tif	1562	14.5212	0.660831
Whi5mRNA_PP7-24yeGFP_C11-1_02.tif	1715	8.96157	0.603609
Whi5mRNA_PP7-24yeGFP_C11-1_02.tif	2204	9.23914	0.639959
Whi5mRNA_PP7-24yeGFP_C11-1_02.tif	1401	3.53958	0.772202
Whi5mRNA_PP7-24yeGFP_C11-1_02.tif	1734	22.5352	0.671071
Whi5mRNA_PP7-24yeGFP_C11-1_02.tif	1588	13.0904	0.695788
Whi5mRNA_PP7-24yeGFP_C11-1_02.tif	2338	16.4449	0.768401
Whi5mRNA_PP7-24yeGFP_C11-1_02.tif	1302	3.71619	0.57006
Whi5mRNA_PP7-24yeGFP_C11-1_02.tif	746	3.73221	0.677038
Whi5mRNA_PP7-24yeGFP_C11-1_02.tif	978	4.36825	0.559463
Whi5mRNA_PP7-24yeGFP_C11-1_02.tif	654	4.17137	0.620265
Whi5mRNA_PP7-24yeGFP_C11-1_02.tif	3089	16.7931	0.639359
Whi5mRNA_PP7-24yeGFP_C11-1_02.tif	1111	10.8634	0.94774
Whi5mRNA_PP7-24yeGFP_C11-1_02.tif	1882	20.6117	0.69181
Whi5mRNA_PP7-24yeGFP_C11-1_03.tif	1058	8.93541	0.630815
Whi5mRNA_PP7-24yeGFP_C11-1_03.tif	1949	12.1166	1.27975
Whi5mRNA_PP7-24yeGFP_C11-1_03.tif	1376	13.6819	1.08691
Whi5mRNA_PP7-24yeGFP_C11-1_03.tif	1470	8.8992	0.750796
Whi5mRNA_PP7-24yeGFP_C11-1_03.tif	960	3.31929	0.609443
Whi5mRNA_PP7-24yeGFP_C11-1_03.tif	1019	6.64037	0.727262
Whi5mRNA_PP7-24yeGFP_C11-1_03.tif	996	6.60608	0.833851
Whi5mRNA_PP7-24yeGFP_C11-1_03.tif	1264	3.45631	0.735144
Whi5mRNA_PP7-24yeGFP_C11-1_03.tif	1173	3.52359	0.830811
Whi5mRNA_PP7-24yeGFP_C11-1_03.tif	727	3.99021	0.598051
Whi5mRNA_PP7-24yeGFP_C11-1_03.tif	668	6.7476	0.808316
Whi5mRNA_PP7-24yeGFP_C11-1_03.tif	1754	1.67602	0.835784
Whi5mRNA_PP7-24yeGFP_C11-1_03.tif	934	3.35274	0.826017
Whi5mRNA_PP7-24yeGFP_C11-1_03.tif	1289	4.7419	0.62406
Whi5mRNA_PP7-24yeGFP_C11-1_03.tif	1402	19.2376	0.661036
Whi5mRNA_PP7-24yeGFP_C11-1_03.tif	974	6.92336	0.87658
Whi5mRNA_PP7-24yeGFP_C11-1_03.tif	1657	1.79871	0.759534
Whi5mRNA_PP7-24yeGFP_C11-1_03.tif	1184	3.40955	0.844142
Whi5mRNA_PP7-24yeGFP_C11-1_03.tif	1395	28.1548	0.63707
Whi5mRNA_PP7-24yeGFP_C11-1_03.tif	1302	12.1832	0.694061
Whi5mRNA_PP7-24yeGFP_C11-1_03.tif	1117	17.3795	1.00209
Whi5mRNA_PP7-24yeGFP_C11-1_03.tif	1434	4.86484	0.831789
Whi5mRNA_PP7-24yeGFP_C11-1_03.tif	1513	21.4602	0.875507
Whi5mRNA_PP7-24yeGFP_C11-1_03.tif	1251	25.4073	1.48741
Whi5mRNA_PP7-24yeGFP_C11-1_04.tif	1061	3.55203	0.679123
Whi5mRNA_PP7-24yeGFP_C11-1_04.tif	878	4.08652	0.657124
Whi5mRNA_PP7-24yeGFP_C11-1_04.tif	983	1.47604	0.621566
Whi5mRNA_PP7-24yeGFP_C11-1_04.tif	946	3.5328	0.564129
Whi5mRNA_PP7-24yeGFP_C11-1_04.tif	1297	5.72552	0.670623
Whi5mRNA_PP7-24yeGFP_C11-1_04.tif	1554	3.7428	0.556305
Whi5mRNA_PP7-24yeGFP_C11-1_04.tif	1156	1.47495	0.982937
Whi5mRNA_PP7-24yeGFP_C11-1_04.tif	1231	10.0828	0.643455
Whi5mRNA_PP7-24yeGFP_C11-1_04.tif	1658	6.03452	0.653369
Whi5mRNA_PP7-24yeGFP_C11-1_04.tif	1119	9.52035	0.420385
Whi5mRNA_PP7-24yeGFP_C11-1_04.tif	2128	11.9068	0.431574
Whi5mRNA_PP7-24yeGFP_C11-1_04.tif	3394	14.4235	0.714622
Whi5mRNA_PP7-24yeGFP_C11-1_04.tif	3781	24.4473	0.599415
Whi5mRNA_PP7-24yeGFP_C11-1_04.tif	1423	3.15169	1.06377
Whi5mRNA_PP7-24yeGFP_C11-1_04.tif	973	8.22779	0.688344
Whi5mRNA_PP7-24yeGFP_C11-1_04.tif	920	26.354	0.574645
Whi5mRNA_PP7-24yeGFP_C11-1_04.tif	962	6.10286	0.559531
Whi5mRNA_PP7-24yeGFP_C11-1_04.tif	744	3.22408	0.996325
Whi5mRNA_PP7-24yeGFP_C11-1_04.tif	918	4.13214	0.54322
Whi5mRNA_PP7-24yeGFP_C11-1_04.tif	815	1.86252	0.430628
Whi5mRNA_PP7-24yeGFP_C11-1_05.tif	1510	19.5231	0.975487
Whi5mRNA_PP7-24yeGFP_C11-1_05.tif	1900	2.43353	0.699637
Whi5mRNA_PP7-24yeGFP_C11-1_05.tif	1240	1.263	0.633348
Whi5mRNA_PP7-24yeGFP_C11-1_05.tif	907	1.54741	0.692472
Whi5mRNA_PP7-24yeGFP_C11-1_05.tif	1130	5.72115	0.783436
Whi5mRNA_PP7-24yeGFP_C11-1_05.tif	2319	9.77616	0.751428
Whi5mRNA_PP7-24yeGFP_C11-1_05.tif	975	9.73318	1.01502
Whi5mRNA_PP7-24yeGFP_C11-1_05.tif	1882	1.80019	0.472691
Whi5mRNA_PP7-24yeGFP_C11-1_05.tif	1090	4.54311	0.795572
Whi5mRNA_PP7-24yeGFP_C11-1_05.tif	1311	16.8736	0.837828
Whi5mRNA_PP7-24yeGFP_C11-1_05.tif	1776	31.7493	1.34557
Whi5mRNA_PP7-24yeGFP_C11-1_05.tif	1799	5.74713	0.548312
Whi5mRNA_PP7-24yeGFP_C11-1_05.tif	1802	16.1636	0.771496
Whi5mRNA_PP7-24yeGFP_C11-1_05.tif	1179	8.20799	0.921809
Whi5mRNA_PP7-24yeGFP_C11-1_05.tif	1208	5.83361	0.546095
Whi5mRNA_PP7-24yeGFP_C11-1_05.tif	1780	1.97036	0.607593
Whi5mRNA_PP7-24yeGFP_C11-1_05.tif	2330	13.8802	0.726663

## Sheet: Confocal
This tab shows the manual quantification (spot counting) of the # of Whi5mRNA molecules, based on the WEKA segmentation results, together with scoring of the cell cycle stage. WEKA segmentation-based identification of Whi5mRNA spots is detailed in Tollis et al. BMC research notes 2022
Cell cycle stages: 1=small unbudded; 2=large unbudded-small budded; 3=medium to large budded
Scored cells: all, except cells clearly out of focus, clearly too bright (excessive YFP expression prevents spot identification), or cells touching border, or cells where the budding pattern could not be ascertained.
Samples include: Whi5mRNA strain (whi5::WHI5-12xPP7tag-KanMX transformed with PP7coatprotein-2x yeGFP plasmid) and negative control (BY4741+PP7coatprotein-2x yeGFP plasmid)
Abbreviations: CC = Cell Cycle;
Gathering data for plotting:	Whi5mRNA strain	CC stage\# spots	0	1	2	3	4	5	6	7	8	9	Total CC		Same data, renormalized		CC stage\# spots	0	1	2	3	4	5	6	7	8	9	Total CC		Averages:		Background-corrected:
		1	112	197	96	58	20	5	0	0	0	0	488		to total # cells in a given		1	0.229508	0.403689	0.196721	0.118852	0.0409836	0.0102459	0	0	0	0	1			1.36885		1.17335
		2	119	117	102	58	24	13	2	0	0	0	435		CC stage		2	0.273563	0.268966	0.234483	0.133333	0.0551724	0.0298851	0.0045977	0	0	0	1			1.53563		1.3265
		3	15	18	18	17	7	2	2	0	0	0	79				3	0.189873	0.227848	0.227848	0.21519	0.0886076	0.0253165	0.0253165	0	0	0	1			1.96203		1.39193
		Totals per spot#	246	332	216	133	51	20	4	0	0	0	1002
																	0
	BY4741 control strain	CC stage\# spots	0	1	2	3	4	5	6	7	8	9	Total CC				CC stage\# spots	0	1	2	3	4	5	6	7	8	9	Total CC		Averages:
		1	372	63	7	2	1	0	0	0	0	0	445				1	0.835955	0.141573	0.0157303	0.00449438	0.00224719	0	0	0	0	0	1			0.195506
		2	339	67	10	0	0	0	0	0	0	0	416				2	0.814904	0.161058	0.0240385	0	0	0	0	0	0	0	1			0.209135
		3	60	35	10	2	0	0	0	0	0	0	107				3	0.560748	0.327103	0.0934579	0.0186916	0	0	0	0	0	0	1			0.570093
		Totals per spot#	771	165	27	4	1	0	0	0	0	0	968
Image#\Strain Whi5mRNA	Whi5mRNA		BY4741 control		Image#\Strain BY4741
	Cell cycle stage	Spots#	Cell cycle stage	Spots#
1	3	2	2	0	1
	3	2	2	0
	1	3	1	0
	2	3	2	0
	1	1	2	1
	2	1	2	0
	2	0	1	0
	3	3	2	0
	2	1	1	2
	2	0	3	0
	2	0	1	0
	2	5	3	0	0
	1	0	2	0
	2	0	3	0
	1	1	3	0
	1	2	1	0
	1	2	2	0
	2	3	2	1
	1	3	2	1
	1	2	1	0
	2	5	1	0
	1	1	1	0
	2	2	2	0
3			3	1
	1	3	2	0
	1	4	2	1
	1	3	3	1
	1	2	3	0
	1	1	1	0
	1	2	1	0
	2	0	2	1
	1	1	1	0
	1	1	2	0
	2	1	2	0
	1	0	2	0
	1	1	2	0
	2	2	2	0
	2	3	1	0
	2	4	1	0
	1	1	1	0
	2	1	1	0
	2	2	1	0
	1	1	2	0
	2	0	2	0
	2	0	2	1
	1	1	2	0
	1	2	1	0
	2	2	2	0
	1	1	2	0
	1	1	1	0
	2	1	1	0
	1	2	2	0
	1	2	1	0
	3	3	1	0
	2	3	1	0
	1	1	1	0
	2	3	2	0
	1	0	2	0
	3	4	3	0
4			1	0
	3	2	1	0
	2	1	2	0
	1	1	1	0
	1	0	1	0
	1	0	2	2
	1	1	2	0
	2	2	1	0
	2	0	1	0
	1	1	1	1
	1	4	1	0
	2	2	1	0
	2	2	1	0
	1	1			2
	2	2	2	0
	1	1	2	0
	2	0	1	0
	3	1	1	0
	3	3	2	0
	2	2	1	0
	2	1	2	0
	1	0	2	0
	1	2	2	0
	3	1	2	0
	1	1	2	1
	1	1	2	0
	1	1	2	1
	1	1	3	0
	2	1	1	0
	2	3	1	0
	1	5	1	0
	2	4	3	1
	1	2	2	0
	1	3	2	0
	3	1	2	0
	1	3	2	0
	2	0	2	0
	2	0	2	0
	2	2	1	0
	1	1	1	0
	1	0	1	0
	1	2	1	0
	3	3	2	0
	1	1	1	0
	2	2	1	0
	2	1	2	1
	2	0	2	0
	2	0	2	0
	2	0	2	1
	1	0	1	0
	1	0	1	1
	1	1	1	0
	1	2	1	0
	1	2	1	0
	2	0	1	1
	1	1	2	0
	2	2	2	0
	2	0	2	0
	1	1	2	0
5			2	0
	1	3	1	0
	3	0	3	0
	2	1	1	1
	1	0	1	1
	2	2	2	1
	1	1	1	0
	2	0	2	0
	1	0	3	1
	1	1	2	1
	1	2	2	0
	1	4	2	1
	1	2	3	1
	1	1	1	0
	1	0	1	0
	1	1	1	0
	1	3	1	0
	2	2	2	0
	2	2	2	0
	2	1	2	1
	2	3	1	2
	2	4	1	1
	2	1	2	1
	1	1	2	0
	2	6			3
	1	1	2	1
	2	2	1	0
	2	2	2	0
	2	2	1	0
	2	3	1	0
	3	1	1	0
	1	1	1	0
	1	1	1	0
	1	1	2	0
	3	4	2	0
	1	2	2	0
	1	0	3	0
	1	1	3	0
	2	2	1	1
	3	0	1	1
	2	3	1	0
	1	4	2	0
	2	3	1	0
	1	1	3	1
	1	1	1	0
	1	2	2	0
	2	0	1	0
	1	0	1	0
	2	0	2	0
	2	2	2	0
	1	2	1	1
	2	0	3	1
	2	0	2	0
	1	0	2	0
	1	1	2	0
	1	2	2	0
	2	0	2	0
6			1	0
	1	1	1	0
	2	1	3	2
	2	2	1	0
	2	0	2	0
	2	0	2	0
	2	4	2	0
	2	1	3	1
	2	1	2	1
	2	5	1	0
	1	1	1	0
	1	1	1	1
	1	0	1	2
	1	0	2	0
	2	2	3	1
	2	3	1	0
	1	1	1	1
	1	4	3	2
	1	1	2	0
	2	5	2	0
	1	4	2	0
	1	2	3	1
	1	1	2	0
	3	1	3	0
	3	3	2	0
	1	2	2	0
	3	2			4
	2	4	2	1
	1	3	1	0
	1	2	2	0
	1	3	2	0
	1	0	1	0
	1	1	2	0
	1	1	2	0
	1	1	1	1
	3	3	3	0
	1	4	1	0
	1	1	2	0
	1	1	1	0
	1	1	1	0
	2	2	1	1
	2	0	3	1
	1	3	1	0
	1	3	1	0
	1	1	2	0
	1	2	2	0
	2	4	2	0
	1	3	2	0
	2	1	2	0
	1	1	1	0
	1	2	1	0
	2	3	2	0
	1	2	1	0
	2	1	2	0
	2	0	2	0
	3	1	2	0
	3	1	1	0
	2	1	2	0
	1	0	2	0
	1	0	2	0
	1	2	1	0
	1	0	1	0
	2	1	1	0
	1	1	1	0
	1	1	2	0
	1	4	2	0
	2	1	2	0
	2	3	2	0
	1	0	2	0
	1	0	1	0
	2	0	1	0
	2	0	1	0
7			1	0
	1	4	1	0
	1	0	2	1
	1	1	1	0
	2	1	3	1
	1	1	1	0
	2	0	2	0
	1	1	2	0
	1	1	2	0
	1	0	2	0
	1	2	1	0
	1	1	1	0
	1	1	2	0
	1	0	2	0
	2	0	2	0
	1	1	3	0
	1	3	1	1
	2	3	2	1
	1	1	3	1
	1	3	1	0
	1	2	1	0
	1	0	1	0
	1	1	3	3
	1	1	2	2
	1	0	1	4
	1	0	1	1
	1	0	2	0
	3	0	2	0
	1	1	1	0
	1	0			5
	1	1	2	1
	1	3	1	0
	1	5	1	1
	2	2	3	2
	2	3	1	0
	2	0	1	0
	2	3	2	0
	1	2	3	0
	2	1	1	0
	3	1	1	0
	3	3	1	0
	2	3	1	0
	2	0	1	0
	1	1	1	0
8			2	0
	2	3	1	0
	1	0	3	1
	1	1	2	1
	2	1	2	0
	2	0	1	0
	1	0	2	0
	1	0	3	0
	1	1	1	0
	1	1	2	0
	1	0	2	0
	2	0	1	0
	2	0	1	1
	1	3	1	1
	1	4	1	0
	1	2	1	1
	1	2	1	0
	2	1	1	0
	1	1	2	0
	2	1	2	0
	2	0	2	0
	2	3	2	0
	2	2	1	0
	3	3	1	1
	2	1	2	1
	2	0	1	0
	2	0	1	0
	1	0	1	0
	1	2	1	0
9			3	0
	2	2	1	0
	2	0	1	0
	1	0	1	0
	2	1	1	0
	1	3	2	0
	2	2	2	0
	2	2	2	0
	1	1	2	0
	2	3	3	2
	2	4	1	0
	2	1	1	0
	3	0	1	0
	2	1	2	0
	1	3	1	0
	2	2	1	0
	1	1	2	0
	1	1	2	0
	1	1			6
	2	1	3	0
	1	0	1	0
	2	0	3	1
	1	2	2	0
	1	4	3	1
	2	5	1	0
	1	1	2	0
	2	0	1	0
	1	3	1	0
	2	2	1	0
	2	1	1	0
	2	0	1	0
	2	1	1	0
	3	0	1	0
	1	1	2	0
	2	2	1	0
	2	5	2	0
	1	2	2	1
	1	2	3	0
	2	3	2	1
	2	0	1	0
	1	0	2	0
	1	2	2	1
10			1	0
	1	1	2	0
	1	1	2	0
	1	0	2	0
	1	3	1	0
	1	2	1	0
	2	3	1	0
	1	2	2	0
	2	1	1	0
	1	4	2	1
	2	1	2	0
	1	2	1	0
	2	2	2	0
	2	3	3	0
	2	1	1	0
	2	0	2	0
	2	2	1	0
	1	5	1	0
	2	3	1	0
	2	1	1	1
	2	1	2	0
	1	2	1	0
	2	2	1	0
	1	2	1	0
	2	4	1	0
	2	3	1	0
	2	0	1	0
	2	4	2	0
	2	3	2	0
	1	1	2	0
	2	1	1	0
	2	0	3	0
	2	1			7
	2	1	2	0
	1	0	2	0
	2	1	1	0
	1	1	1	0
	1	3	1	0
	1	1	2	0
	1	1	2	0
	2	2	2	0
	1	0	2	0
	1	1	1	0
	1	3	1	0
	1	1	3	1
	2	1	2	0
	2	3	2	0
	2	3	2	0
	2	4	1	0
	2	2	2	0
	2	2	1	0
	1	3	2	1
	2	0	2	0
	2	3	1	0
	2	1	2	0
	2	2	2	0
	2	0	2	1
	2	3	1	0
	2	2	3	0
	2	2	1	0
	2	2	1	0
	1	1	1	0
	2	2	2	1
	1	1	2	1
	2	2	2	0
	1	2	2	0
	1	1	2	0
	1	0	2	0
11			2	0
	2	1	1	1
	2	1	1	0
	1	2	1	0
	3	0	2	0
	2	1	1	0
	2	4	1	0
	2	0	1	0
	2	3	1	0
	1	1	2	0
	1	0	2	0
	2	0	3	0
	3	1	2	0
	3	3	2	1
	2	5	3	1
	1	1	1	1
	1	0	1	0
	2	4	2	0
	2	6	1	0
	2	4	1	0
	1	1	1	0
	2	0	2	0
	1	0	2	1
	2	3			8
	1	2	1	0
	2	3	1	1
	1	2	3	0
	1	3	2	1
	1	2	3	0
	1	1	2	0
	1	2	2	0
	1	1	2	0
	1	0	1	0
	2	3	1	0
	2	2	1	0
	2	2	3	1
	1	2	1	0
	1	1	2	0
	3	6	1	1
	1	3	1	0
	2	1	1	0
	2	1	2	0
	1	2	1	0
	1	1	1	0
	2	3	2	0
	2	2	2	0
	2	2	3	2
	2	4	2	0
	3	1	1	0
	1	1	2	0
	2	1	2	0
	2	0	2	0
	2	0	2	0
	1	2	1	0
	1	1	2	1
	1	4	3	1
	2	0	2	0
	1	0	3	1
12			3	1
	2	3	2	1
	2	4	2	0
	2	1	2	0
	1	3	2	0
	1	2	1	0
	2	1	3	1
	2	0	1	0
	1	0	1	0
	1	0	2	0
	1	1	2	0
	1	3	1	1
	1	0	2	0
	1	0	2	0
	1	0	3	0
	1	1	2	0
	1	1	2	1
	2	2	1	0
	1	1	1	0
	2	2	2	0
	2	0	2	0
	1	1	2	0
	2	2	2	0
	2	2	3	2
	1	1	2	0
	1	1	2	0
	1	3	1	0
	1	1	1	0
	1	2	1	0
	3	5	2	0
	1	1	1	0
	2	0	1	1
	1	1	1	0
	1	1	1	0
	1	0	2	2
	1	0	3	1
	1	1	2	1
	2	1	2	0
	1	2			9
	1	1	1	1
	1	0	2	1
	3	4	2	0
	1	2	2	0
	1	1	3	0
	1	1	1	0
	2	0	1	0
	2	0	2	0
	2	0	2	0
	1	1	3	1
	2	2	2	0
	1	1	2	0
	2	2	1	0
	2	2	2	0
	2	0	2	1
	1	1	3	1
	2	2	2	0
	2	4	1	0
13			1	0
	1	1	1	0
	1	1	1	1
	1	1	2	1
	2	1	2	0
	1	0	2	0
	2	0	1	0
	1	2	2	0
	1	1	2	0
	1	0	2	0
	1	0	2	1
	1	1	2	0
	1	1	1	0
	1	1	1	0
	2	1	1	0
	2	1	2	0
	2	0	2	0
	1	1	3	0
	1	2	1	0
	2	2	1	0
	2	2	2	0
	2	2	2	0
	3	2	1	1
	2	2	1	0
	1	3	2	0
	1	3	2	0
	1	1	1	0
	1	2	1	0
	1	0	2	0
	1	2	2	0
	1	0	2	0
	1	0	2	0
	3	1	1	0
	3	3	3	2
	2	2	2	2
	1	1	2	0
	2	1	1	1
	1	1	3	0
	1	1	2	1
	1	0	1	1
	1	0	1	0
	2	0	1	0
	1	2	3	0
	1	1	3	0
	1	0	1	0
	1	3	1	0
	2	3	2	2
	2	0	2	0
	2	1	2	0
	2	2	2	0
	2	0	1	0
	1	1	1	0
	1	2	1	1
14					10
	2	1	1	0
	3	4	2	0
	2	2	1	0
	2	0	1	0
	3	3	2	0
	1	0	2	1
	1	1	1	0
	1	1	3	0
	2	4	1	1
	2	3	1	0
	2	3	1	0
	2	0	2	1
	2	3	2	1
	2	0	1	0
	2	4	1	0
	1	4	1	0
	1	1	1	0
	2	1	3	0
	2	1	1	1
	2	0	3	0
	1	3	3	0
	1	0	3	0
	1	0	2	0
	3	0	1	0
	3	2	2	0
	2	2	2	0
	1	1	1	0
	1	1	1	0
	2	2	3	0
	2	1	1	0
	2	0	1	0
	2	2	3	0
	1	1	2	0
	1	0	2	0
	1	0	1	0
	2	2	1	0
	1	1	1	0
	1	0	1	0
	2	2	1	0
	2	1	2	0
	3	1	2	0
	3	2	2	0
	2	0	3	0
	1	2	2	0
	2	0	2	0
	1	2	1	0
	2	1	2	0
	1	1	2	0
	2	0	1	1
	3	0	1	1
	1	1	1	0
	2	0	2	0
	1	0	3	0
	2	2	2	0
	1	0	1	0
	1	0	1	0
	2	0	2	1
	1	1	3	0
	2	1	2	1
	1	0	2	0
	2	4	2	0
	2	2	1	0
	3	3	2	0
	1	2	2	1
	1	1	2	1
	1	0	1	0
	1	2	2	0
	2	2	1	0
	1	2			11
	2	1	3	0
	1	0	1	1
	2	0	2	1
15			2	2
	1	3	2	0
	1	1	2	0
	1	1	2	0
	2	1	2	0
	2	1	3	0
	1	1	2	0
	3	5	2	0
	3	6	1	0
	1	1	1	0
	1	1	3	0
	3	2	1	0
	1	1	1	0
	1	0	1	0
	2	0	1	0
	3	0	1	0
	2	2	1	0
	2	1	3	0
	1	1	2	0
	1	2	1	0
	1	1	2	0
	1	2	2	0
	3	0	1	0
	1	2	1	1
	2	3	1	0
	3	3	1	0
	2	1	2	0
	1	3	3	1
	2	5	1	0
	1	0	2	0
	2	3	2	0
	2	5	1	1
	2	5	2	1
	2	1	3	0
	2	2	1	0
	2	3	1	0
	1	3	1	1
	1	0	1	1
	2	4	3	1
	2	2	1	0
	2	1	2	0
	1	2	1	1
	3	3	1	2
	1	1	2	0
	1	1	1	0
	1	0	2	0
16			1	1
	1	3			12
	2	1	3	0
	1	2	2	0
	1	1	2	0
	1	1	1	1
	2	0	2	0
	2	1	1	1
	2	1	2	0
	1	0	1	0
	1	0	2	0
	2	0	2	0
	2	0	1	0
	1	1	2	0
	1	2	3	0
	1	1	1	0
	2	2	3	2
	2	0	2	1
	1	1	2	0
	2	0	2	0
	2	1	2	1
	2	5	2	0
	1	2	3	0
	1	1	2	1
	2	1	3	0
	1	1	2	0
	1	3	1	0
	2	1	1	3
	1	2	2	0
	2	1	2	0
	1	1	1	0
	1	3	2	0
	1	1	2	0
	1	0	2	0
	1	0	1	0
	2	2	2	0
	1	1	2	0
	3	2	2	0
	2	1	2	0
	2	2	3	0
	2	3	2	0
	2	3	2	0
	2	2	1	0
	1	3	2	1
	2	0	1	0
	2	0	1	0
	2	0	3	3
	2	1	2	0
	3	1	2	0
	3	2	1	0
	1	4	1	0
	2	3	1	0
	1	0	1	0
	1	0	1	0
	2	2	1	0
	2	0	3	2
	1	3	3	1
	1	2	1	1
	1	2	1	0
17			2	0
	1	4	2	0
	1	0	1	0
	3	0	1	0
	1	2	1	0
	1	2	1	0
	1	1	1	0
	1	0	1	0
	1	3	2	0
	1	4	2	0
	1	1	2	0
	1	1	2	0
	2	1	1	0
	3	3	2	0
	2	1			13
	2	1	1	1
	2	0	2	0
	2	3	2	0
	2	3	2	0
	1	0	1	0
	2	2	1	0
	2	2	1	0
	2	1	2	0
	2	4	3	0
	2	2	2	0
	2	2	1	0
	2	0	2	0
	2	0	2	0
	1	1	1	0
	3	0	3	0
	2	0	1	0
	2	0	1	1
	1	3	1	0
	1	1	3	0
	1	0	2	0
	1	1	2	0
	1	1	2	0
	2	0	3	1
	2	4	1	0
	1	3	1	0
	1	2	2	1
	1	0	1	0
	2	1	3	0
	2	0	1	0
	2	3	1	0
	2	2	1	0
	2	1	1	0
	2	1	1	0
	1	1	1	0
	1	1	1	0
	3	0	2	0
	1	0	1	0
	1	0	1	0
	2	1	2	0
	1	1	2	0
	2	0	1	0
	3	2	3	0
	2	0	1	0
	1	0	1	0
	1	1	1	0
	2	1	2	0
	2	1	1	0
	3	0	1	0
	3	1	2	0
	1	0			14
	2	1	2	0
	1	0	2	0
	2	2	2	1
	1	3	1	1
	1	2	1	0
	1	2	1	0
	2	1	1	0
	1	0	1	0
	2	0	2	0
	2	1	2	0
18			1	0
	2	5	1	0
	2	3	1	0
	2	1	1	0
	2	3	2	0
	2	1	2	0
	2	1	2	0
	1	3	2	1
	1	2	2	0
	1	3	1	0
	3	4	1	0
	1	1	2	0
	2	2	2	0
	2	1	2	1
	1	5	3	0
	1	2	2	0
	1	0	1	0
	2	5	1	0
	3	3	1	0
	2	1	3	1
	1	3	2	1
	1	2	3	0
	1	0	2	0
	1	1	1	0
	2	0	1	2
	3	4	1	1
	2	1	1	0
	1	3	1	0
	2	1	1	0
	2	0	1	0
	3	2	1	0
	1	4	1	0
	1	2	1	0
	3	1	2	0
	2	3	1	1
	2	1	1	0
	2	2	2	0
	1	2	1	1
	1	1	2	2
	1	2	1	1
	1	1	1	0
	1	2	1	0
	3	0	2	0
	2	1	2	2
	2	1	2	1
	1	2	2	0
	2	0	1	0
	2	0	1	0
	1	3	1	0
	1	3	1	0
19			1	0
	1	3	2	1
	1	4	1	0
	1	2	2	0
	2	4	2	0
	2	1	2	0
	2	1	2	0
	1	3	1	0
	1	2	1	0
	1	1			15
	2	2	3	1
	2	0	2	0
	2	3	2	2
	2	2	1	3
	1	1	1	0
	3	1	1	0
	1	2	1	0
	2	2	2	1
	3	4	2	1
	2	2	2	0
	1	1	1	0
	1	0	1	0
	1	2	1	1
	1	1	1	2
	1	1	1	0
	1	1	1	0
	1	1	1	1
	2	3	2	0
	1	3	1	0
	1	0	1	1
	2	2	2	0
	2	1	2	1
	1	5	3	0
	2	1	1	0
	1	1	1	0
	2	2	2	1
	1	1	1	0
	2	1	1	0
	2	0	1	0
	2	1	2	0
	2	3	2	0
	1	2	2	0
	1	1	2	0
	2	1	2	0
	3	2	3	1
	2	0	2	2
	2	0	2	0
	2	0	2	0
	2	2	1	2
	1	2	1	0
	2	2	1	0
	2	1	1	0
	3	1	1	0
	3	1	1	1
	2	2	2	0
	3	2	2	0
	2	0	3	0
	1	2	1	0
	1	1	1	0
	1	0	1	0
	2	0	3	0
	2	1	2	0
	2	1	1	1
	1	0	1	0
	2	0	1	0
	1	1	2	0
	2	2	3	1
	2	0	1	0
	3	2	1	1
	2	2	2	0
	1	0	2	0
	1	0	3	2
	1	1	1	1
	2	0	2	0
	2	0	1	1
	2	0	3	1
	2	0	2	0
	1	1	1	0
	1	1	1	1
	1	0	1	0
20			1	0
	1	1
	2	0
	2	2
	1	4
	2	2
	1	1
	1	1
	2	0
	1	1
	1	2
	3	2
	2	4
	3	2
	2	2
	2	1
	2	0
	1	3
	1	0
	2	1
	1	3
	3	2
	2	3
	2	3
	2	0
	2	3
	1	3
	1	3
	2	1
	1	0
	2	0
	2	2
	2	2
	1	0
	1	0
	1	0
	1	1
	2	1
	3	3
